# Supplementary material for: Anticipation and Choice Heuristics in the Dynamic Consumption of Pain Relief
Source: PLoS Comput Biol. 2015 Mar 20;11(3):e1004030. doi: 10.1371/journal.pcbi.1004030 (PMC4368544; doi:10.1371/journal.pcbi.1004030)
Supplement: S1 Dataset — Contains the raw data for relief consumption in milligrams by each of the 33 participants who rated the shocks as aversive, on each of 60 trials. The three subjects highlighted in gray were excluded from the analysis since they were not provided with on-screen details of the mean relief remaining per trial. (XLSX) [file pcbi.1004030.s010.xlsx]

## Sheet: Relief Consumption
Dataset S1	Relief consumption profiles
Giles W Story March 2014
These data were collected from an experiment in which participants allocated a limited budget of relief from moderately painful cutaneous electrical stimuli delivered to the dorsum of their hand.
Relief was described in units of milligrams. The starting endowment was 2400mg.
On each of 60 trials participants chose how much of their relief budget to consume
The maximum allowable consumption per trial was 120mg.
Data here represent the relief consumption in mg by each participant ('Subject 1'…Subject 33') on each trial ('Trial 1'… 'Trial 60')
See Methods for further details; submitted to PLoS Computational Biology March 2014
	Subjects highlighted in gray were excluded from the analysis since they were not provided with on-screen details of the mean relief remaining per trial
	'Trial 1'	'Trial 2'	'Trial 3'	'Trial 4'	'Trial 5'	'Trial 6'	'Trial 7'	'Trial 8'	'Trial 9'	'Trial 10'	'Trial 11'	'Trial 12'	'Trial 13'	'Trial 14'	'Trial 15'	'Trial 16'	'Trial 17'	'Trial 18'	'Trial 19'	'Trial 20'	'Trial 21'	'Trial 22'	'Trial 23'	'Trial 24'	'Trial 25'	'Trial 26'	'Trial 27'	'Trial 28'	'Trial 29'	'Trial 30'	'Trial 31'	'Trial 32'	'Trial 33'	'Trial 34'	'Trial 35'	'Trial 36'	'Trial 37'	'Trial 38'	'Trial 39'	'Trial 40'	'Trial 41'	'Trial 42'	'Trial 43'	'Trial 44'	'Trial 45'	'Trial 46'	'Trial 47'	'Trial 48'	'Trial 49'
'Subject 1'	11	31	29	39	41	42	43	36	39	38	38	38	40	41	42	42	44	41	42	42	40	38	41	43	43	41	41	42	43	43	43	41	45	45	39	40	41	40	42	36	39	40	40	36	37	40	42	43	35
'Subject 2'	35	37	30	31	32	36	33	39	40	39	40	41	40	41	41	41	40	41	40	40	40	39	41	41	44	40	40	40	41	40	40	41	40	41	41	40	39	40	40	42	40	40	40	40	41	39	40	41	42
'Subject 3'	55	28	45	42	50	45	50	35	25	18	30	45	120	120	8	10	20	10	10	100	14	120	10	10	10	20	120	120	10	10	10	120	10	20	10	10	100	0	0	0	0	0	10	10	120	10	10	10	10
'Subject 4'	29	101	3	82	17	0	9	116	120	2	15	21	5	0	10	14	0	0	120	120	40	10	15	0	0	40	0	0	80	0	20	20	25	25	0	0	0	30	10	0	0	120	10	20	0	20	40	35	0
'Subject 5'	68	33	21	16	10	26	30	29	31	26	27	30	29	30	30	29	7	26	30	31	30	45	47	40	39	46	41	43	47	47	40	55	43	75	50	81	44	42	57	55	92	17	11	34	54	45	43	26	40
'Subject 6'	45	120	63	43	0	53	80	49	64	107	120	0	48	0	0	0	0	0	0	0	0	0	0	0	0	0	0	0	0	0	120	0	8	120	0	120	0	120	0	120	55	45	100	0	100	0	100	0	100
'Subject 7'	0	0	0	0	0	0	0	0	0	0	0	0	0	0	0	0	0	0	0	0	0	0	0	0	0	0	0	0	0	0	0	0	0	0	0	0	0	0	0	0	0	120	120	120	120	120	120	120	120
'Subject 8'	31	31	38	70	10	60	15	0	55	9	51	30	40	30	30	42	28	30	30	100	60	45	25	30	35	75	31	69	30	85	35	24	26	5	25	14	76	50	40	25	25	80	20	56	4	30	0	60	55
'Subject 9'	75	70	57	53	85	62	56	57	32	40	73	74	71	67	56	60	49	49	53	8	20	19	40	0	0	9	49	1	0	20	0	60	50	0	0	18	59	0	7	0	47	14	19	51	31	0	0	10	20
'Subject 10'	20	40	40	40	40	40	40	40	40	40	40	40	40	40	40	40	40	40	40	40	40	40	40	40	40	40	40	40	40	40	40	40	40	40	40	40	40	40	40	40	41	41	41	41	41	41	41	41	41
'Subject 11'	42	41	40	41	40	40	40	40	40	45	50	120	20	0	0	0	0	0	110	0	0	1	0	0	0	0	0	0	0	0	0	0	0	0	0	0	0	0	0	0	85	85	82	85	83	85	85	84	87
'Subject 12'	22	5	0	59	120	0	60	120	0	0	0	0	0	0	0	0	0	0	0	0	0	0	0	0	0	0	0	0	0	0	0	0	0	0	0	0	0	0	0	0	101	101	101	101	101	101	101	101	101
'Subject 13'	31	19	35	46	39	35	48	34	31	34	25	24	36	32	39	33	35	32	35	41	35	35	30	27	28	37	25	20	23	40	25	25	44	38	30	44	55	50	41	51	47	50	50	30	50	48	51	49	59
'Subject 14'	15	12	11	10	15	0	0	25	18	0	3	10	0	0	10	3	10	0	0	20	0	54	10	0	5	8	5	0	67	3	70	0	0	10	6	0	0	0	0	0	0	0	108	107	111	110	24	120	19
'Subject 15'	119	79	39	16	26	12	41	34	25	41	73	47	32	35	12	29	29	22	39	36	43	32	31	67	120	36	36	57	9	39	38	109	0	33	33	37	47	26	34	34	29	86	37	19	22	0	62	40	26
'Subject 16'	10	19	21	20	30	42	40	20	30	20	23	30	28	20	100	120	20	20	20	20	20	20	20	20	20	20	20	20	20	20	20	20	20	20	10	0	0	0	0	0	0	0	79	80	80	80	90	80	80
'Subject 17'	38	107	111	16	41	9	78	86	49	81	78	29	21	46	46	53	18	20	30	18	16	32	26	30	22	10	11	12	12	60	30	51	8	33	80	85	73	21	21	22	20	20	80	60	22	27	18	24	18
'Subject 18'	57	37	49	11	26	26	39	21	28	22	30	40	20	26	40	40	26	20	50	33	37	33	25	25	32	30	10	40	41	50	31	38	48	29	60	45	46	21	28	40	30	26	45	50	45	60	30	40	43
'Subject 19'	40	120	0	40	0	40	60	50	45	45	0	30	40	60	55	45	35	35	15	120	35	35	35	40	20	30	15	5	40	0	75	50	15	15	50	5	5	5	0	0	5	5	5	5	5	5	5	5	5
'Subject 20'	80	25	40	40	29	30	30	30	30	35	29	28	34	29	26	23	30	30	19	23	21	25	22	22	24	21	22	25	24	24	21	28	34	38	37	40	45	50	50	50	50	51	50	50	50	50	60	60	60
'Subject 21'	40	39	38	39	32	41	36	35	38	25	32	41	42	40	33	40	28	43	34	37	39	38	38	32	34	33	37	42	38	41	35	43	39	38	44	36	40	40	44	51	53	34	83	41	39	40	41	20	43
'Subject 22'	0	0	0	120	0	0	0	0	0	0	0	0	0	0	0	0	0	0	0	0	0	0	0	0	0	0	0	0	0	0	0	0	0	0	0	0	0	0	0	0	0	120	120	120	120	120	120	120	120
'Subject 23'	15	76	111	52	32	71	68	70	100	100	120	95	105	68	99	110	120	50	110	99	105	40	55	65	60	105	40	30	90	30	21	34	10	20	24	0	0	0	0	0	0	0	0	0	0	0	0	0	0
'Subject 24'	0	20	64	40	91	70	50	42	0	120	40	3	37	61	35	38	14	3	10	7	10	12	11	0	12	0	11	0	0	0	16	0	0	0	0	0	0	0	0	0	0	0	0	0	0	96	100	101	102
'Subject 25'	62	28	0	0	0	0	0	14	46	52	49	50	0	0	10	0	47	60	70	70	0	0	0	70	70	68	0	0	0	68	80	69	0	0	90	0	85	0	0	90	89	80	0	0	0	90	79	0	0
'Subject 26'	28	30	31	0	0	25	30	26	0	0	20	40	20	0	0	0	0	0	0	0	10	10	0	0	0	0	0	0	0	0	50	50	60	55	0	0	0	0	0	0	85	80	80	70	0	90	80	90	90
'Subject 27'	92	5	14	0	32	23	30	21	18	120	23	2	12	40	37	36	34	39	39	45	39	28	44	25	34	33	42	39	36	14	29	33	41	30	59	54	40	117	46	41	51	46	43	49	46	57	42	47	99
'Subject 28'	0	0	0	0	0	0	0	0	0	0	0	0	0	0	0	0	60	0	0	0	120	0	0	0	0	60	0	0	60	0	100	0	0	0	0	60	0	0	0	0	60	60	60	120	60	60	60	120	120
'Subject 29'	25	35	50	35	35	30	31	15	0	10	10	20	30	20	35	35	30	0	0	0	120	40	40	15	20	0	0	0	0	0	40	31	39	40	30	30	36	30	40	30	35	60	50	50	50	50	50	50	60
'Subject 30'	45	18	93	17	35	15	71	52	48	73	50	60	78	64	62	65	31	32	19	50	25	70	66	48	36	58	54	46	45	57	42	25	15	44	36	20	73	68	69	26	67	33	60	36	57	51	18	31	17
'Subject 31'	66	46	35	39	38	40	39	40	39	40	39	41	39	39	40	40	40	39	40	39	42	40	39	41	40	38	38	39	40	40	37	40	39	39	38	38	38	40	39	39	40	40	39	38	39	41	40	39	39
'Subject 32'	8	11	17	39	44	29	39	40	40	40	39	39	40	41	42	40	39	40	41	40	40	42	42	41	42	41	42	40	41	42	41	42	42	42	41	43	41	42	42	43	44	43	43	43	43	44	43	44	44
'Subject 33'	87	12	26	40	50	68	64	66	41	64	66	67	66	67	64	66	63	63	62	41	46	43	78	12	38	54	29	30	81	52	105	26	60	60	55	55	90	54	54	46	34	5	39	16	15	21	11	5	7
[truncated: 11 more columns]
